# Supplementary material for: Explainable and visualizable machine learning model development and validation for 5-year postoperative survival prediction in prostate cancer patients aged ≥ 65 years
Source: BMC Geriatr. 2026 May 4;26:725. doi: 10.1186/s12877-026-07551-2 (PMC13195998; doi:10.1186/s12877-026-07551-2)
Supplement: Supplementary file 1 — Supplementary Material 1. [file 12877_2026_7551_MOESM1_ESM.csv]

Model	Brier_Score
LGBM	0.058846124
XGB	0.064849098
GBM	0.069417817
RF	0.077205748
Bagging	0.079381513
DNN	0.085830143
C50	0.090888968
FDA	0.096964457
Ridge	0.101648189
Enet	0.102012275
Gaussian	0.105438002
Ada	0.125925275
