# Supplementary material for: Explainable and visualizable machine learning model development and validation for 5-year postoperative survival prediction in prostate cancer patients aged ≥ 65 years
Source: BMC Geriatr. 2026 May 4;26:725. doi: 10.1186/s12877-026-07551-2 (PMC13195998; doi:10.1186/s12877-026-07551-2)
Supplement: Supplementary file 3 — Supplementary Material 3. [file 12877_2026_7551_MOESM3_ESM.xlsx]

## Sheet: Performance Comparison of All M
Model	Data_Type	AUC_SD	AUC	Accuracy	Kappa	Sensitivity	Specificity	PPV	NPV	Precision	Recall	F1
LightGBM	Test	0.0189	0.9778 (0.9577, 0.9979)	0.9328 (0.8824, 0.9748)	0.8467 (0.7373, 0.9324)	0.8889 (0.7885, 0.9623)	0.9538 (0.8983, 1.0000)	0.9412 (0.8679, 1.0000)	0.9118 (0.8356, 0.9706)	0.9412 (0.8679, 1.0000)	0.8889 (0.7885, 0.9623)	0.9143 (0.8511, 0.9630)
LightGBM	Train	0.0189	1.0000 (1.0000, 1.0000)	1.0000 (1.0000, 1.0000)	1.0000 (1.0000, 1.0000)	1.0000 (1.0000, 1.0000)	1.0000 (1.0000, 1.0000)	1.0000 (1.0000, 1.0000)	1.0000 (1.0000, 1.0000)	1.0000 (1.0000, 1.0000)	1.0000 (1.0000, 1.0000)	1.0000 (1.0000, 1.0000)
AdaBoost	Test	0.0113	0.9758 (0.9548, 0.9968)	0.9076 (0.8487, 0.9580)	0.8127 (0.6956, 0.9145)	0.8704 (0.7708, 0.9535)	0.9385 (0.8679, 0.9857)	0.9216 (0.8421, 0.9818)	0.8971 (0.8225, 0.9661)	0.9216 (0.8421, 0.9818)	0.8704 (0.7708, 0.9535)	0.8952 (0.8222, 0.9515)
Support Vector Machine	Train	0.0608	0.9496 (0.9228, 0.9763)	0.9170 (0.8845, 0.9495)	0.8336 (0.7682, 0.8985)	0.9236 (0.8777, 0.9627)	0.9098 (0.8582, 0.9587)	0.9172 (0.8662, 0.9634)	0.9167 (0.8672, 0.9587)	0.9172 (0.8662, 0.9634)	0.9236 (0.8777, 0.9627)	0.9204 (0.8873, 0.9514)
XGBoost	Test	0.0148	0.9658 (0.9348, 0.9968)	0.9244 (0.8739, 0.9664)	0.8477 (0.7468, 0.9320)	0.9259 (0.8491, 0.9821)	0.9231 (0.8507, 0.9734)	0.9091 (0.8276, 0.9688)	0.9375 (0.8730, 0.9857)	0.9091 (0.8276, 0.9688)	0.9259 (0.8491, 0.9821)	0.9174 (0.8598, 0.9623)
Bayesian GLM	Train	0.0675	0.9525 (0.9265, 0.9785)	0.9134 (0.8773, 0.9458)	0.8264 (0.7546, 0.8909)	0.9167 (0.8679, 0.9556)	0.9098 (0.8582, 0.9587)	0.9167 (0.8652, 0.9627)	0.9098 (0.8581, 0.9524)	0.9167 (0.8652, 0.9627)	0.9167 (0.8679, 0.9556)	0.9167 (0.8825, 0.9488)
Bagging Decision Trees	Test	0.0341	0.9641 (0.9331, 0.9951)	0.9160 (0.8655, 0.9580)	0.8305 (0.7190, 0.9159)	0.9074 (0.8182, 0.9744)	0.9231 (0.8529, 0.9841)	0.9074 (0.8235, 0.9792)	0.9231 (0.8513, 0.9788)	0.9074 (0.8235, 0.9792)	0.9074 (0.8182, 0.9744)	0.9074 (0.8431, 0.9573)
Naive Bayes	Train	0.035	0.9841 (0.9708, 0.9975)	0.9350 (0.9061, 0.9603)	0.8701 (0.8115, 0.9206)	0.9167 (0.8645, 0.9575)	0.9549 (0.9197, 0.9857)	0.9565 (0.9206, 0.9860)	0.9137 (0.8626, 0.9559)	0.9565 (0.9206, 0.9860)	0.9167 (0.8645, 0.9575)	0.9362 (0.9057, 0.9625)
Gradient Boosting Machine	Test	0.016	0.9632 (0.9340, 0.9925)	0.9244 (0.8739, 0.9664)	0.8640 (0.7645, 0.9478)	0.9074 (0.8235, 0.9796)	0.9538 (0.8983, 1.0000)	0.9423 (0.8723, 1.0000)	0.9254 (0.8596, 0.9846)	0.9423 (0.8723, 1.0000)	0.9074 (0.8235, 0.9796)	0.9245 (0.8660, 0.9697)
K-Nearest Neighbors	Train	0.0925	0.9381 (0.9131, 0.9631)	0.8520 (0.8051, 0.8917)	0.7034 (0.6102, 0.7813)	0.8611 (0.8025, 0.9149)	0.8421 (0.7801, 0.9000)	0.8552 (0.7973, 0.9077)	0.8485 (0.7823, 0.9077)	0.8552 (0.7973, 0.9077)	0.8611 (0.8025, 0.9149)	0.8581 (0.8112, 0.8993)
Gaussian Process	Test	0.0528	0.9564 (0.9256, 0.9873)	0.8655 (0.7983, 0.9244)	0.7271 (0.5944, 0.8467)	0.8148 (0.7069, 0.9138)	0.9077 (0.8305, 0.9718)	0.8800 (0.7777, 0.9649)	0.8551 (0.7639, 0.9345)	0.8800 (0.7777, 0.9649)	0.8148 (0.7069, 0.9138)	0.8462 (0.7640, 0.9143)
Neural Network	Train	0.0484	0.9778 (0.9575, 0.9981)	0.9495 (0.9242, 0.9747)	0.8986 (0.8472, 0.9493)	0.9653 (0.9324, 0.9929)	0.9323 (0.8897, 0.9726)	0.9392 (0.9007, 0.9762)	0.9612 (0.9256, 0.9920)	0.9392 (0.9007, 0.9762)	0.9653 (0.9324, 0.9929)	0.9521 (0.9258, 0.9761)
Deep Neural Network	Test	0.0499	0.9561 (0.9237, 0.9886)	0.8739 (0.8067, 0.9246)	0.7453 (0.6117, 0.8493)	0.8519 (0.7499, 0.9375)	0.8923 (0.8125, 0.9611)	0.8679 (0.7727, 0.9493)	0.8788 (0.7869, 0.9500)	0.8679 (0.7727, 0.9493)	0.8519 (0.7499, 0.9375)	0.8598 (0.7778, 0.9244)
Flexible Discriminant Analysis	Train	0.0333	0.9826 (0.9704, 0.9948)	0.9495 (0.9242, 0.9711)	0.8988 (0.8474, 0.9422)	0.9444 (0.9023, 0.9784)	0.9549 (0.9160, 0.9857)	0.9577 (0.9240, 0.9868)	0.9407 (0.8960, 0.9769)	0.9577 (0.9240, 0.9868)	0.9444 (0.9023, 0.9784)	0.9510 (0.9254, 0.9732)
Random Forest	Test	0.0159	0.9547 (0.9191, 0.9903)	0.9244 (0.8739, 0.9664)	0.8467 (0.7433, 0.9326)	0.8889 (0.8000, 0.9643)	0.9538 (0.8983, 1.0000)	0.9412 (0.8695, 1.0000)	0.9118 (0.8382, 0.9714)	0.9412 (0.8695, 1.0000)	0.8889 (0.8000, 0.9643)	0.9143 (0.8515, 0.9643)
Gradient Boosting Machine	Train	0.016	1.0000 (1.0000, 1.0000)	1.0000 (1.0000, 1.0000)	1.0000 (1.0000, 1.0000)	1.0000 (1.0000, 1.0000)	1.0000 (1.0000, 1.0000)	1.0000 (1.0000, 1.0000)	1.0000 (1.0000, 1.0000)	1.0000 (1.0000, 1.0000)	1.0000 (1.0000, 1.0000)	1.0000 (1.0000, 1.0000)
C5.0 Decision Tree	Test	0.0192	0.9510 (0.9153, 0.9867)	0.8739 (0.8067, 0.9244)	0.7453 (0.6124, 0.8487)	0.8519 (0.7546, 0.9394)	0.8923 (0.8055, 0.9571)	0.8679 (0.7692, 0.9464)	0.8788 (0.7910, 0.9516)	0.8679 (0.7692, 0.9464)	0.8519 (0.7546, 0.9394)	0.8598 (0.7810, 0.9216)
Classification and Regression Tree	Train	0.1243	0.8189 (0.7706, 0.8672)	0.7978 (0.7437, 0.8448)	0.5903 (0.4881, 0.6780)	0.9444 (0.9019, 0.9799)	0.6391 (0.5522, 0.7213)	0.7391 (0.6752, 0.8063)	0.9140 (0.8485, 0.9681)	0.7391 (0.6752, 0.8063)	0.9444 (0.9019, 0.9799)	0.8293 (0.7791, 0.8691)
Naive Bayes	Test	0.035	0.9450 (0.9069, 0.9832)	0.8739 (0.8067, 0.9244)	0.7429 (0.6114, 0.8484)	0.7963 (0.6773, 0.8983)	0.9385 (0.8750, 0.9874)	0.9149 (0.8250, 0.9821)	0.8472 (0.7571, 0.9242)	0.9149 (0.8250, 0.9821)	0.7963 (0.6773, 0.8983)	0.8515 (0.7640, 0.9177)
Elastic Net	Train	0.0658	0.9510 (0.9239, 0.9781)	0.9134 (0.8809, 0.9422)	0.8264 (0.7579, 0.8845)	0.9167 (0.8682, 0.9578)	0.9098 (0.8582, 0.9587)	0.9167 (0.8652, 0.9627)	0.9098 (0.8582, 0.9552)	0.9167 (0.8652, 0.9627)	0.9167 (0.8682, 0.9578)	0.9167 (0.8806, 0.9470)
Flexible Discriminant Analysis	Test	0.0333	0.9425 (0.9035, 0.9814)	0.8655 (0.8067, 0.9244)	0.7279 (0.5998, 0.8399)	0.8333 (0.7254, 0.9231)	0.8923 (0.8103, 0.9546)	0.8654 (0.7727, 0.9412)	0.8657 (0.7812, 0.9420)	0.8654 (0.7727, 0.9412)	0.8333 (0.7254, 0.9231)	0.8491 (0.7706, 0.9138)
Logistic Regression	Train	0.0654	0.9526 (0.9267, 0.9785)	0.9134 (0.8773, 0.9458)	0.8264 (0.7546, 0.8909)	0.9167 (0.8679, 0.9556)	0.9098 (0.8582, 0.9587)	0.9167 (0.8652, 0.9627)	0.9098 (0.8581, 0.9524)	0.9167 (0.8652, 0.9627)	0.9167 (0.8679, 0.9556)	0.9167 (0.8825, 0.9488)
Partial Least Squares DA	Test	0.0756	0.9405 (0.8992, 0.9817)	0.8655 (0.7983, 0.9244)	0.7262 (0.5882, 0.8408)	0.7963 (0.6833, 0.8974)	0.9231 (0.8493, 0.9841)	0.8958 (0.7963, 0.9773)	0.8451 (0.7500, 0.9231)	0.8958 (0.7963, 0.9773)	0.7963 (0.6833, 0.8974)	0.8431 (0.7500, 0.9072)
LASSO Regression	Train	0.0637	0.9518 (0.9255, 0.9782)	0.8989 (0.8627, 0.9314)	0.7975 (0.7247, 0.8627)	0.9028 (0.8500, 0.9453)	0.8947 (0.8380, 0.9458)	0.9028 (0.8513, 0.9514)	0.8947 (0.8387, 0.9417)	0.9028 (0.8513, 0.9514)	0.9028 (0.8500, 0.9453)	0.9028 (0.8631, 0.9362)
Linear Discriminant Analysis	Test	0.0728	0.9370 (0.8934, 0.9807)	0.8655 (0.7983, 0.9244)	0.7262 (0.5869, 0.8319)	0.7963 (0.6731, 0.8974)	0.9231 (0.8493, 0.9841)	0.8958 (0.7955, 0.9778)	0.8451 (0.7499, 0.9286)	0.8958 (0.7955, 0.9778)	0.7963 (0.6731, 0.8974)	0.8431 (0.7527, 0.9060)
Ridge Regression	Train	0.0686	0.9501 (0.9226, 0.9776)	0.9134 (0.8809, 0.9458)	0.8264 (0.7590, 0.8901)	0.9167 (0.8723, 0.9578)	0.9098 (0.8582, 0.9587)	0.9167 (0.8652, 0.9628)	0.9098 (0.8609, 0.9549)	0.9167 (0.8652, 0.9628)	0.9167 (0.8723, 0.9578)	0.9167 (0.8819, 0.9463)
Ridge Regression	Test	0.0686	0.9348 (0.8900, 0.9796)	0.8739 (0.8067, 0.9244)	0.7437 (0.6032, 0.8484)	0.8148 (0.6923, 0.9107)	0.9231 (0.8493, 0.9841)	0.8980 (0.8000, 0.9783)	0.8571 (0.7606, 0.9355)	0.8980 (0.8000, 0.9783)	0.8148 (0.6923, 0.9107)	0.8544 (0.7647, 0.9174)
Linear Discriminant Analysis	Train	0.0728	0.9477 (0.9194, 0.9760)	0.8989 (0.8628, 0.9314)	0.7979 (0.7258, 0.8623)	0.8819 (0.8264, 0.9302)	0.9173 (0.8672, 0.9643)	0.9203 (0.8712, 0.9645)	0.8777 (0.8209, 0.9291)	0.9203 (0.8712, 0.9645)	0.8819 (0.8264, 0.9302)	0.9007 (0.8615, 0.9325)
Elastic Net	Test	0.0658	0.9342 (0.8891, 0.9793)	0.8739 (0.8067, 0.9244)	0.7437 (0.6032, 0.8484)	0.8148 (0.6923, 0.9107)	0.9231 (0.8493, 0.9841)	0.8980 (0.8000, 0.9783)	0.8571 (0.7606, 0.9355)	0.8980 (0.8000, 0.9783)	0.8148 (0.6923, 0.9107)	0.8544 (0.7647, 0.9174)
Quadratic Discriminant Analysis	Train	0.0589	0.9603 (0.9372, 0.9834)	0.8989 (0.8628, 0.9314)	0.7984 (0.7260, 0.8631)	0.8472 (0.7838, 0.9041)	0.9549 (0.9180, 0.9857)	0.9531 (0.9141, 0.9852)	0.8523 (0.7931, 0.9091)	0.9531 (0.9141, 0.9852)	0.8472 (0.7838, 0.9041)	0.8971 (0.8540, 0.9333)
Sparse Linear Discriminant Analysis	Test	0.091	0.9328 (0.8852, 0.9803)	0.5882 (0.5042, 0.6807)	0.1003 (0.0231, 0.1967)	0.0926 (0.0200, 0.1765)	1.0000 (1.0000, 1.0000)	1.0000 (1.0000, 1.0000)	0.5702 (0.4867, 0.6638)	1.0000 (1.0000, 1.0000)	0.0926 (0.0200, 0.1765)	0.1695 (0.0417, 0.3000)
C5.0 Decision Tree	Train	0.0192	1.0000 (1.0000, 1.0000)	1.0000 (1.0000, 1.0000)	1.0000 (1.0000, 1.0000)	1.0000 (1.0000, 1.0000)	1.0000 (1.0000, 1.0000)	1.0000 (1.0000, 1.0000)	1.0000 (1.0000, 1.0000)	1.0000 (1.0000, 1.0000)	1.0000 (1.0000, 1.0000)	1.0000 (1.0000, 1.0000)
Support Vector Machine	Test	0.0608	0.9296 (0.8817, 0.9776)	0.8824 (0.8235, 0.9328)	0.7619 (0.6301, 0.8648)	0.8519 (0.7419, 0.9423)	0.9077 (0.8281, 0.9706)	0.8846 (0.7800, 0.9623)	0.8806 (0.7931, 0.9516)	0.8846 (0.7800, 0.9623)	0.8519 (0.7419, 0.9423)	0.8679 (0.7865, 0.9273)
Conditional Inference Tree	Train	0.0803	0.9760 (0.9626, 0.9893)	0.9134 (0.8773, 0.9422)	0.8260 (0.7538, 0.8835)	0.9444 (0.9054, 0.9778)	0.8797 (0.8271, 0.9286)	0.8947 (0.8441, 0.9416)	0.9360 (0.8897, 0.9744)	0.8947 (0.8441, 0.9416)	0.9444 (0.9054, 0.9778)	0.9189 (0.8836, 0.9470)
Bayesian GLM	Test	0.0675	0.9282 (0.8781, 0.9783)	0.8824 (0.8233, 0.9328)	0.7612 (0.6264, 0.8655)	0.8333 (0.7199, 0.9286)	0.9231 (0.8485, 0.9844)	0.9000 (0.8043, 0.9778)	0.8696 (0.7794, 0.9467)	0.9000 (0.8043, 0.9778)	0.8333 (0.7199, 0.9286)	0.8654 (0.7826, 0.9273)
Partial Least Squares DA	Train	0.0756	0.9449 (0.9160, 0.9738)	0.8989 (0.8628, 0.9314)	0.7976 (0.7251, 0.8627)	0.8958 (0.8433, 0.9416)	0.9023 (0.8489, 0.9524)	0.9085 (0.8582, 0.9559)	0.8889 (0.8322, 0.9380)	0.9085 (0.8582, 0.9559)	0.8958 (0.8433, 0.9416)	0.9021 (0.8638, 0.9342)
Logistic Regression	Test	0.0654	0.9265 (0.8753, 0.9777)	0.8824 (0.8233, 0.9328)	0.7612 (0.6264, 0.8655)	0.8333 (0.7199, 0.9286)	0.9231 (0.8485, 0.9844)	0.9000 (0.8043, 0.9778)	0.8696 (0.7794, 0.9467)	0.9000 (0.8043, 0.9778)	0.8333 (0.7199, 0.9286)	0.8654 (0.7826, 0.9273)
Bagging Decision Trees	Train	0.0341	1.0000 (1.0000, 1.0000)	1.0000 (1.0000, 1.0000)	1.0000 (1.0000, 1.0000)	1.0000 (1.0000, 1.0000)	1.0000 (1.0000, 1.0000)	1.0000 (1.0000, 1.0000)	1.0000 (1.0000, 1.0000)	1.0000 (1.0000, 1.0000)	1.0000 (1.0000, 1.0000)	1.0000 (1.0000, 1.0000)
Neural Network	Test	0.0484	0.9239 (0.8791, 0.9688)	0.8571 (0.7897, 0.9160)	0.7141 (0.5704, 0.8285)	0.8889 (0.7906, 0.9623)	0.8308 (0.7313, 0.9118)	0.8136 (0.7077, 0.9032)	0.9000 (0.8103, 0.9683)	0.8136 (0.7077, 0.9032)	0.8889 (0.7906, 0.9623)	0.8496 (0.7692, 0.9091)
XGBoost	Train	0.0148	1.0000 (1.0000, 1.0000)	1.0000 (1.0000, 1.0000)	1.0000 (1.0000, 1.0000)	1.0000 (1.0000, 1.0000)	1.0000 (1.0000, 1.0000)	1.0000 (1.0000, 1.0000)	1.0000 (1.0000, 1.0000)	1.0000 (1.0000, 1.0000)	1.0000 (1.0000, 1.0000)	1.0000 (1.0000, 1.0000)
LASSO Regression	Test	0.0637	0.9219 (0.8691, 0.9748)	0.8655 (0.7983, 0.9244)	0.7271 (0.5922, 0.8370)	0.8148 (0.6938, 0.9078)	0.9077 (0.8281, 0.9706)	0.8800 (0.7719, 0.9608)	0.8551 (0.7606, 0.9342)	0.8800 (0.7719, 0.9608)	0.8148 (0.6938, 0.9078)	0.8462 (0.7555, 0.9091)
Gaussian Process	Train	0.0528	0.9704 (0.9520, 0.9887)	0.9386 (0.9134, 0.9639)	0.8771 (0.8259, 0.9277)	0.9375 (0.8986, 0.9726)	0.9398 (0.8986, 0.9774)	0.9441 (0.9044, 0.9793)	0.9328 (0.8889, 0.9714)	0.9441 (0.9044, 0.9793)	0.9375 (0.8986, 0.9726)	0.9408 (0.9117, 0.9653)
Quadratic Discriminant Analysis	Test	0.0589	0.8999 (0.8423, 0.9574)	0.8067 (0.7395, 0.8739)	0.6033 (0.4650, 0.7415)	0.6852 (0.5600, 0.8085)	0.9077 (0.8333, 0.9702)	0.8605 (0.7436, 0.9574)	0.7763 (0.6765, 0.8684)	0.8605 (0.7436, 0.9574)	0.6852 (0.5600, 0.8085)	0.7629 (0.6593, 0.8519)
Sparse Linear Discriminant Analysis	Train	0.091	0.9187 (0.8835, 0.9538)	0.5343 (0.4728, 0.5921)	0.0994 (0.0471, 0.1550)	0.1181 (0.0675, 0.1691)	0.9850 (0.9612, 1.0000)	0.8947 (0.7368, 1.0000)	0.5078 (0.4444, 0.5698)	0.8947 (0.7368, 1.0000)	0.1181 (0.0675, 0.1691)	0.2086 (0.1250, 0.2857)
Conditional Inference Tree	Test	0.0803	0.8709 (0.8059, 0.9360)	0.8067 (0.7311, 0.8739)	0.6191 (0.4791, 0.7494)	0.9259 (0.8430, 0.9828)	0.7077 (0.5970, 0.8197)	0.7246 (0.6060, 0.8286)	0.9200 (0.8332, 0.9811)	0.7246 (0.6060, 0.8286)	0.9259 (0.8430, 0.9828)	0.8130 (0.7193, 0.8837)
AdaBoost	Train	0.0113	1.0000 (1.0000, 1.0000)	1.0000 (1.0000, 1.0000)	1.0000 (1.0000, 1.0000)	1.0000 (1.0000, 1.0000)	1.0000 (1.0000, 1.0000)	1.0000 (1.0000, 1.0000)	1.0000 (1.0000, 1.0000)	1.0000 (1.0000, 1.0000)	1.0000 (1.0000, 1.0000)	1.0000 (1.0000, 1.0000)
K-Nearest Neighbors	Test	0.0925	0.8177 (0.7409, 0.8944)	0.7647 (0.6891, 0.8403)	0.5268 (0.3766, 0.6660)	0.7593 (0.6458, 0.8645)	0.7692 (0.6665, 0.8616)	0.7321 (0.6154, 0.8334)	0.7937 (0.6889, 0.8889)	0.7321 (0.6154, 0.8334)	0.7593 (0.6458, 0.8645)	0.7455 (0.6535, 0.8264)
Deep Neural Network	Train	0.0499	0.9874 (0.9777, 0.9972)	0.9422 (0.9169, 0.9675)	0.8842 (0.8283, 0.9349)	0.9583 (0.9231, 0.9867)	0.9248 (0.8778, 0.9690)	0.9324 (0.8902, 0.9718)	0.9535 (0.9161, 0.9845)	0.9324 (0.8902, 0.9718)	0.9583 (0.9231, 0.9867)	0.9452 (0.9172, 0.9697)
Classification and Regression Tree	Test	0.1243	0.7709 (0.6923, 0.8496)	0.6807 (0.5966, 0.7647)	0.3829 (0.2369, 0.5252)	0.9074 (0.8163, 0.9787)	0.4923 (0.3729, 0.6067)	0.5976 (0.4935, 0.7037)	0.8649 (0.7500, 0.9655)	0.5976 (0.4935, 0.7037)	0.9074 (0.8163, 0.9787)	0.7206 (0.6281, 0.8000)
Random Forest	Train	0.0159	0.9987 (0.9971, 1.0000)	0.9892 (0.9747, 1.0000)	0.9783 (0.9495, 1.0000)	0.9931 (0.9787, 1.0000)	0.9850 (0.9627, 1.0000)	0.9862 (0.9650, 1.0000)	0.9924 (0.9762, 1.0000)	0.9862 (0.9650, 1.0000)	0.9931 (0.9787, 1.0000)	0.9896 (0.9763, 1.0000)

## Sheet: Three algorithms
The 13 features screened by the three algorithms are as follows： Age, ALB, BUN, CRE, HB, PLT, PT, PSA, GS, PNI, PSM, pT, pN
Model	Data_Type	AUC_SD	AUC	Accuracy	Kappa	Sensitivity	Specificity	PPV	NPV	Precision	Recall	F1
Gradient Boosting Machine	Test	0.016	0.9632 (0.9340, 0.9925)	0.9328 (0.8824, 0.9748)	0.8640 (0.7645, 0.9478)	0.9074 (0.8235, 0.9796)	0.9538 (0.8983, 1.0000)	0.9423 (0.8723, 1.0000)	0.9254 (0.8596, 0.9846)	0.9423 (0.8723, 1.0000)	0.9074 (0.8235, 0.9796)	0.9245 (0.8660, 0.9697)
LightGBM	Test	0.0189	0.9778 (0.9577, 0.9979)	0.9244 (0.8739, 0.9664)	0.8467 (0.7373, 0.9324)	0.8889 (0.7885, 0.9623)	0.9538 (0.8983, 1.0000)	0.9412 (0.8679, 1.0000)	0.9118 (0.8356, 0.9706)	0.9412 (0.8679, 1.0000)	0.8889 (0.7885, 0.9623)	0.9143 (0.8511, 0.9630)
XGBoost	Test	0.0148	0.9658 (0.9348, 0.9968)	0.9244 (0.8739, 0.9664)	0.8477 (0.7468, 0.9320)	0.9259 (0.8491, 0.9821)	0.9231 (0.8507, 0.9734)	0.9091 (0.8276, 0.9688)	0.9375 (0.8730, 0.9857)	0.9091 (0.8276, 0.9688)	0.9259 (0.8491, 0.9821)	0.9174 (0.8598, 0.9623)
Random Forest	Test	0.0159	0.9547 (0.9191, 0.9903)	0.9244 (0.8739, 0.9664)	0.8467 (0.7433, 0.9326)	0.8889 (0.8000, 0.9643)	0.9538 (0.8983, 1.0000)	0.9412 (0.8695, 1.0000)	0.9118 (0.8382, 0.9714)	0.9412 (0.8695, 1.0000)	0.8889 (0.8000, 0.9643)	0.9143 (0.8515, 0.9643)
Bagging Decision Trees	Test	0.0341	0.9641 (0.9331, 0.9951)	0.9160 (0.8655, 0.9580)	0.8305 (0.7190, 0.9159)	0.9074 (0.8182, 0.9744)	0.9231 (0.8529, 0.9841)	0.9074 (0.8235, 0.9792)	0.9231 (0.8513, 0.9788)	0.9074 (0.8235, 0.9792)	0.9074 (0.8182, 0.9744)	0.9074 (0.8431, 0.9573)
AdaBoost	Test	0.0113	0.9758 (0.9548, 0.9968)	0.9076 (0.8487, 0.9580)	0.8127 (0.6956, 0.9145)	0.8704 (0.7708, 0.9535)	0.9385 (0.8679, 0.9857)	0.9216 (0.8421, 0.9818)	0.8971 (0.8225, 0.9661)	0.9216 (0.8421, 0.9818)	0.8704 (0.7708, 0.9535)	0.8952 (0.8222, 0.9515)
Support Vector Machine	Test	0.0608	0.9296 (0.8817, 0.9776)	0.8824 (0.8235, 0.9328)	0.7619 (0.6301, 0.8648)	0.8519 (0.7419, 0.9423)	0.9077 (0.8281, 0.9706)	0.8846 (0.7800, 0.9623)	0.8806 (0.7931, 0.9516)	0.8846 (0.7800, 0.9623)	0.8519 (0.7419, 0.9423)	0.8679 (0.7865, 0.9273)
Bayesian GLM	Test	0.0675	0.9282 (0.8781, 0.9783)	0.8824 (0.8233, 0.9328)	0.7612 (0.6264, 0.8655)	0.8333 (0.7199, 0.9286)	0.9231 (0.8485, 0.9844)	0.9000 (0.8043, 0.9778)	0.8696 (0.7794, 0.9467)	0.9000 (0.8043, 0.9778)	0.8333 (0.7199, 0.9286)	0.8654 (0.7826, 0.9273)
Logistic Regression	Test	0.0654	0.9265 (0.8753, 0.9777)	0.8824 (0.8233, 0.9328)	0.7612 (0.6264, 0.8655)	0.8333 (0.7199, 0.9286)	0.9231 (0.8485, 0.9844)	0.9000 (0.8043, 0.9778)	0.8696 (0.7794, 0.9467)	0.9000 (0.8043, 0.9778)	0.8333 (0.7199, 0.9286)	0.8654 (0.7826, 0.9273)
Deep Neural Network	Test	0.0499	0.9561 (0.9237, 0.9886)	0.8739 (0.8067, 0.9246)	0.7453 (0.6117, 0.8493)	0.8519 (0.7499, 0.9375)	0.8923 (0.8125, 0.9611)	0.8679 (0.7727, 0.9493)	0.8788 (0.7869, 0.9500)	0.8679 (0.7727, 0.9493)	0.8519 (0.7499, 0.9375)	0.8598 (0.7778, 0.9244)
C5.0 Decision Tree	Test	0.0192	0.9510 (0.9153, 0.9867)	0.8739 (0.8067, 0.9244)	0.7453 (0.6124, 0.8487)	0.8519 (0.7546, 0.9394)	0.8923 (0.8055, 0.9571)	0.8679 (0.7692, 0.9464)	0.8788 (0.7910, 0.9516)	0.8679 (0.7692, 0.9464)	0.8519 (0.7546, 0.9394)	0.8598 (0.7810, 0.9216)
Naive Bayes	Test	0.035	0.9450 (0.9069, 0.9832)	0.8739 (0.8067, 0.9244)	0.7429 (0.6114, 0.8484)	0.7963 (0.6773, 0.8983)	0.9385 (0.8750, 0.9874)	0.9149 (0.8250, 0.9821)	0.8472 (0.7571, 0.9242)	0.9149 (0.8250, 0.9821)	0.7963 (0.6773, 0.8983)	0.8515 (0.7640, 0.9177)
Ridge Regression	Test	0.0686	0.9348 (0.8900, 0.9796)	0.8739 (0.8067, 0.9244)	0.7437 (0.6032, 0.8484)	0.8148 (0.6923, 0.9107)	0.9231 (0.8493, 0.9841)	0.8980 (0.8000, 0.9783)	0.8571 (0.7606, 0.9355)	0.8980 (0.8000, 0.9783)	0.8148 (0.6923, 0.9107)	0.8544 (0.7647, 0.9174)
Elastic Net	Test	0.0658	0.9342 (0.8891, 0.9793)	0.8739 (0.8067, 0.9244)	0.7437 (0.6032, 0.8484)	0.8148 (0.6923, 0.9107)	0.9231 (0.8493, 0.9841)	0.8980 (0.8000, 0.9783)	0.8571 (0.7606, 0.9355)	0.8980 (0.8000, 0.9783)	0.8148 (0.6923, 0.9107)	0.8544 (0.7647, 0.9174)
Gaussian Process	Test	0.0528	0.9564 (0.9256, 0.9873)	0.8655 (0.7983, 0.9244)	0.7271 (0.5944, 0.8467)	0.8148 (0.7069, 0.9138)	0.9077 (0.8305, 0.9718)	0.8800 (0.7777, 0.9649)	0.8551 (0.7639, 0.9345)	0.8800 (0.7777, 0.9649)	0.8148 (0.7069, 0.9138)	0.8462 (0.7640, 0.9143)
Flexible Discriminant Analysis	Test	0.0333	0.9425 (0.9035, 0.9814)	0.8655 (0.8067, 0.9244)	0.7279 (0.5998, 0.8399)	0.8333 (0.7254, 0.9231)	0.8923 (0.8103, 0.9546)	0.8654 (0.7727, 0.9412)	0.8657 (0.7812, 0.9420)	0.8654 (0.7727, 0.9412)	0.8333 (0.7254, 0.9231)	0.8491 (0.7706, 0.9138)
Partial Least Squares DA	Test	0.0756	0.9405 (0.8992, 0.9817)	0.8655 (0.7983, 0.9244)	0.7262 (0.5882, 0.8408)	0.7963 (0.6833, 0.8974)	0.9231 (0.8493, 0.9841)	0.8958 (0.7963, 0.9773)	0.8451 (0.7500, 0.9231)	0.8958 (0.7963, 0.9773)	0.7963 (0.6833, 0.8974)	0.8431 (0.7500, 0.9072)
Linear Discriminant Analysis	Test	0.0728	0.9370 (0.8934, 0.9807)	0.8655 (0.7983, 0.9244)	0.7262 (0.5869, 0.8319)	0.7963 (0.6731, 0.8974)	0.9231 (0.8493, 0.9841)	0.8958 (0.7955, 0.9778)	0.8451 (0.7499, 0.9286)	0.8958 (0.7955, 0.9778)	0.7963 (0.6731, 0.8974)	0.8431 (0.7527, 0.9060)
LASSO Regression	Test	0.0637	0.9219 (0.8691, 0.9748)	0.8655 (0.7983, 0.9244)	0.7271 (0.5922, 0.8370)	0.8148 (0.6938, 0.9078)	0.9077 (0.8281, 0.9706)	0.8800 (0.7719, 0.9608)	0.8551 (0.7606, 0.9342)	0.8800 (0.7719, 0.9608)	0.8148 (0.6938, 0.9078)	0.8462 (0.7555, 0.9091)
Neural Network	Test	0.0484	0.9239 (0.8791, 0.9688)	0.8571 (0.7897, 0.9160)	0.7141 (0.5704, 0.8285)	0.8889 (0.7906, 0.9623)	0.8308 (0.7313, 0.9118)	0.8136 (0.7077, 0.9032)	0.9000 (0.8103, 0.9683)	0.8136 (0.7077, 0.9032)	0.8889 (0.7906, 0.9623)	0.8496 (0.7692, 0.9091)
Quadratic Discriminant Analysis	Test	0.0589	0.8999 (0.8423, 0.9574)	0.8067 (0.7395, 0.8739)	0.6033 (0.4650, 0.7415)	0.6852 (0.5600, 0.8085)	0.9077 (0.8333, 0.9702)	0.8605 (0.7436, 0.9574)	0.7763 (0.6765, 0.8684)	0.8605 (0.7436, 0.9574)	0.6852 (0.5600, 0.8085)	0.7629 (0.6593, 0.8519)
Conditional Inference Tree	Test	0.0803	0.8709 (0.8059, 0.9360)	0.8067 (0.7311, 0.8739)	0.6191 (0.4791, 0.7494)	0.9259 (0.8430, 0.9828)	0.7077 (0.5970, 0.8197)	0.7246 (0.6060, 0.8286)	0.9200 (0.8332, 0.9811)	0.7246 (0.6060, 0.8286)	0.9259 (0.8430, 0.9828)	0.8130 (0.7193, 0.8837)
K-Nearest Neighbors	Test	0.0925	0.8177 (0.7409, 0.8944)	0.7647 (0.6891, 0.8403)	0.5268 (0.3766, 0.6660)	0.7593 (0.6458, 0.8645)	0.7692 (0.6665, 0.8616)	0.7321 (0.6154, 0.8334)	0.7937 (0.6889, 0.8889)	0.7321 (0.6154, 0.8334)	0.7593 (0.6458, 0.8645)	0.7455 (0.6535, 0.8264)
Classification and Regression Tree	Test	0.1243	0.7709 (0.6923, 0.8496)	0.6807 (0.5966, 0.7647)	0.3829 (0.2369, 0.5252)	0.9074 (0.8163, 0.9787)	0.4923 (0.3729, 0.6067)	0.5976 (0.4935, 0.7037)	0.8649 (0.7500, 0.9655)	0.5976 (0.4935, 0.7037)	0.9074 (0.8163, 0.9787)	0.7206 (0.6281, 0.8000)
Sparse Linear Discriminant Analysis	Test	0.091	0.9328 (0.8852, 0.9803)	0.5882 (0.5042, 0.6807)	0.1003 (0.0231, 0.1967)	0.0926 (0.0200, 0.1765)	1.0000 (1.0000, 1.0000)	1.0000 (1.0000, 1.0000)	0.5702 (0.4867, 0.6638)	1.0000 (1.0000, 1.0000)	0.0926 (0.0200, 0.1765)	0.1695 (0.0417, 0.3000)

## Sheet:  The single LASSO
The 22 features screened by the LASSO algorithms are as follows： Age, BMI, DBIL, ALB, BUN, CRE, UA, NOM, LMR, HB, PLT, PT, FIB, PSA, GS, PNI, PSM, SVI, pT, pN, Hypertension, Diabetes_mellitus
Model	Data_Type	AUC_SD	AUC	Accuracy	Kappa	Sensitivity	Specificity	PPV	NPV	Precision	Recall	F1
Random Forest	Test	0.0164252	0.9775 (0.9627, 0.9900)	0.9396 (0.8976, 0.9732)	0.8883 (0.7973, 0.9563)	0.9344 (0.8604, 0.9900)	0.9438 (0.8900, 0.9900)	0.9344 (0.8650, 0.9900)	0.9438 (0.8870, 0.9900)	0.9344 (0.8650, 0.9900)	0.9344 (0.8604, 0.9900)	0.9344 (0.8832, 0.9728)
Support Vector Machine	Test	0.0647667	0.9037 (0.8490, 0.9584)	0.8387 (0.7713, 0.8976)	0.6829 (0.5367, 0.8051)	0.7863 (0.6680, 0.8938)	0.8823 (0.7988, 0.9561)	0.8500 (0.7400, 0.9413)	0.8306 (0.7329, 0.9119)	0.8500 (0.7400, 0.9413)	0.7863 (0.6680, 0.8938)	0.8169 (0.7247, 0.8891)
Bayesian GLM	Test	0.0534367	0.9054 (0.8519, 0.9589)	0.8219 (0.7547, 0.8808)	0.6488 (0.5007, 0.7709)	0.7678 (0.6421, 0.8733)	0.8669 (0.7810, 0.9408)	0.8300 (0.7191, 0.9262)	0.8161 (0.7131, 0.8991)	0.8300 (0.7191, 0.9262)	0.7678 (0.6421, 0.8733)	0.7977 (0.6958, 0.8685)
Naive Bayes	Test	0.0266159	0.9381 (0.8969, 0.9794)	0.8219 (0.7547, 0.8892)	0.6423 (0.5043, 0.7679)	0.6567 (0.5300, 0.7837)	0.9592 (0.9080, 0.9900)	0.9374 (0.8520, 0.9900)	0.7678 (0.6767, 0.8590)	0.9374 (0.8520, 0.9900)	0.6567 (0.5300, 0.7837)	0.7726 (0.6712, 0.8554)
K-Nearest Neighbors	Test	0.0882074	0.7745 (0.6918, 0.8572)	0.6875 (0.6034, 0.7631)	0.3854 (0.2124, 0.5361)	0.7122 (0.5900, 0.8264)	0.6669 (0.5506, 0.7779)	0.6400 (0.5123, 0.7487)	0.7358 (0.6215, 0.8448)	0.6400 (0.5123, 0.7487)	0.7122 (0.5900, 0.8264)	0.6742 (0.5666, 0.7579)
Neural Network	Test	0.0569419	0.9099 (0.8541, 0.9657)	0.8387 (0.7715, 0.8976)	0.6829 (0.5413, 0.7975)	0.7863 (0.6644, 0.8848)	0.8823 (0.8003, 0.9459)	0.8500 (0.7467, 0.9334)	0.8306 (0.7360, 0.9100)	0.8500 (0.7467, 0.9334)	0.7863 (0.6644, 0.8848)	0.8169 (0.7233, 0.8852)
Flexible Discriminant Analysis	Test	0.0405881	0.9182 (0.8698, 0.9666)	0.8471 (0.7799, 0.9144)	0.7023 (0.5681, 0.8344)	0.8419 (0.7354, 0.9249)	0.8515 (0.7605, 0.9312)	0.8264 (0.7155, 0.9222)	0.8650 (0.7768, 0.9417)	0.8264 (0.7155, 0.9222)	0.8419 (0.7354, 0.9249)	0.8340 (0.7500, 0.9067)
Gradient Boosting Machine	Test	0.0208309	0.9515 (0.9175, 0.9856)	0.8724 (0.8051, 0.9228)	0.7534 (0.6198, 0.8556)	0.8789 (0.7859, 0.9543)	0.8669 (0.7831, 0.9416)	0.8471 (0.7492, 0.9364)	0.8948 (0.8154, 0.9588)	0.8471 (0.7492, 0.9364)	0.8789 (0.7859, 0.9543)	0.8627 (0.7861, 0.9255)
Classification and Regression Tree	Test	0.125114	0.7609 (0.6823, 0.8396)	0.6707 (0.5866, 0.7547)	0.3729 (0.2269, 0.5152)	0.8974 (0.8063, 0.9687)	0.4823 (0.3629, 0.5967)	0.5876 (0.4835, 0.6937)	0.8549 (0.7400, 0.9555)	0.5876 (0.4835, 0.6937)	0.8974 (0.8063, 0.9687)	0.7106 (0.6181, 0.7900)
Elastic Net	Test	0.0566355	0.9239 (0.8807, 0.9671)	0.8555 (0.7881, 0.9144)	0.7171 (0.5711, 0.8344)	0.8048 (0.6823, 0.9007)	0.8977 (0.8204, 0.9610)	0.8700 (0.7700, 0.9516)	0.8451 (0.7481, 0.9233)	0.8700 (0.7700, 0.9516)	0.8048 (0.6823, 0.9007)	0.8362 (0.7479, 0.8991)
Logistic Regression	Test	0.0589234	0.9003 (0.8453, 0.9553)	0.8219 (0.7547, 0.8808)	0.6488 (0.5007, 0.7709)	0.7678 (0.6421, 0.8733)	0.8669 (0.7810, 0.9408)	0.8300 (0.7191, 0.9262)	0.8161 (0.7131, 0.8991)	0.8300 (0.7191, 0.9262)	0.7678 (0.6421, 0.8733)	0.7977 (0.6958, 0.8685)
LASSO Regression	Test	0.0548773	0.9017 (0.8466, 0.9567)	0.8219 (0.7547, 0.8808)	0.6488 (0.5007, 0.7709)	0.7678 (0.6421, 0.8733)	0.8669 (0.7810, 0.9408)	0.8300 (0.7191, 0.9262)	0.8161 (0.7131, 0.8991)	0.8300 (0.7191, 0.9262)	0.7678 (0.6421, 0.8733)	0.7977 (0.6958, 0.8685)
Ridge Regression	Test	0.0566355	0.9239 (0.8807, 0.9671)	0.8555 (0.7881, 0.9144)	0.7171 (0.5711, 0.8344)	0.8048 (0.6823, 0.9007)	0.8977 (0.8204, 0.9610)	0.8700 (0.7700, 0.9516)	0.8451 (0.7481, 0.9233)	0.8700 (0.7700, 0.9516)	0.8048 (0.6823, 0.9007)	0.8362 (0.7479, 0.8991)
Linear Discriminant Analysis	Test	0.0622099	0.9202 (0.8750, 0.9654)	0.8387 (0.7715, 0.8976)	0.6829 (0.5416, 0.8050)	0.7863 (0.6627, 0.8880)	0.8823 (0.7988, 0.9555)	0.8500 (0.7492, 0.9424)	0.8306 (0.7367, 0.9131)	0.8500 (0.7492, 0.9424)	0.7863 (0.6627, 0.8880)	0.8169 (0.7247, 0.8872)
Quadratic Discriminant Analysis	Test	0.0343316	0.8776 (0.8177, 0.9375)	0.7883 (0.7127, 0.8555)	0.5882 (0.4386, 0.7212)	0.8419 (0.7451, 0.9334)	0.7438 (0.6391, 0.8472)	0.7319 (0.6169, 0.8419)	0.8496 (0.7556, 0.9364)	0.7319 (0.6169, 0.8419)	0.8419 (0.7451, 0.9334)	0.7831 (0.6969, 0.8540)
C5.0 Decision Tree	Test	0.0207435	0.9578 (0.9303, 0.9853)	0.8892 (0.8303, 0.9396)	0.7872 (0.6705, 0.8876)	0.8974 (0.8161, 0.9700)	0.8823 (0.7988, 0.9534)	0.8650 (0.7712, 0.9431)	0.9106 (0.8313, 0.9728)	0.8650 (0.7712, 0.9431)	0.8974 (0.8161, 0.9700)	0.8809 (0.8114, 0.9334)
Conditional Inference Tree	Test	0.0815327	0.8579 (0.7935, 0.9224)	0.7799 (0.6959, 0.8555)	0.5721 (0.4086, 0.7199)	0.8419 (0.7358, 0.9312)	0.7285 (0.6226, 0.8385)	0.7202 (0.6011, 0.8294)	0.8471 (0.7492, 0.9312)	0.7202 (0.6011, 0.8294)	0.8419 (0.7358, 0.9312)	0.7763 (0.6803, 0.8577)
Partial Least Squares DA	Test	0.0801409	0.9270 (0.8854, 0.9687)	0.8555 (0.7967, 0.9144)	0.7171 (0.5871, 0.8388)	0.8048 (0.6918, 0.9038)	0.8977 (0.8293, 0.9592)	0.8700 (0.7726, 0.9484)	0.8451 (0.7581, 0.9225)	0.8700 (0.7726, 0.9484)	0.8048 (0.6918, 0.9038)	0.8362 (0.7519, 0.9067)
Bagging Decision Trees	Test	0.0309736	0.9521 (0.9175, 0.9867)	0.8976 (0.8387, 0.9480)	0.8027 (0.6840, 0.9049)	0.8604 (0.7642, 0.9408)	0.9285 (0.8609, 0.9763)	0.9116 (0.8293, 0.9715)	0.8871 (0.8016, 0.9516)	0.9116 (0.8293, 0.9715)	0.8604 (0.7642, 0.9408)	0.8852 (0.8110, 0.9424)
XGBoost	Test	0.0163319	0.9570 (0.9309, 0.9830)	0.8892 (0.8303, 0.9396)	0.7878 (0.6708, 0.8872)	0.9159 (0.8391, 0.9721)	0.8669 (0.7779, 0.9392)	0.8521 (0.7547, 0.9334)	0.9244 (0.8554, 0.9751)	0.8521 (0.7547, 0.9334)	0.9159 (0.8391, 0.9721)	0.8829 (0.8188, 0.9334)
Gaussian Process	Test	0.0510562	0.9464 (0.9161, 0.9767)	0.8808 (0.8219, 0.9312)	0.7686 (0.6383, 0.8719)	0.8419 (0.7358, 0.9323)	0.9131 (0.8393, 0.9741)	0.8920 (0.7955, 0.9692)	0.8724 (0.7841, 0.9439)	0.8920 (0.7955, 0.9692)	0.8419 (0.7358, 0.9323)	0.8662 (0.7900, 0.9255)
Sparse Linear Discriminant Analysis	Test	0.123564	0.8376 (0.7674, 0.9078)	0.5362 (0.4522, 0.6287)	0	0	0.9900 (0.9900, 0.9900)	0	0.5362 (0.4522, 0.6287)	0	0	0
AdaBoost	Test	0.0148532	0.9769 (0.9631, 0.9900)	0.9144 (0.8639, 0.9564)	0.8372 (0.7373, 0.9227)	0.8974 (0.8135, 0.9683)	0.9285 (0.8650, 0.9753)	0.9145 (0.8321, 0.9718)	0.9142 (0.8448, 0.9741)	0.9145 (0.8321, 0.9718)	0.8974 (0.8135, 0.9683)	0.9059 (0.8471, 0.9549)
Deep Neural Network	Test	0.0490084	0.9441 (0.9105, 0.9777)	0.8808 (0.8219, 0.9312)	0.7693 (0.6484, 0.8724)	0.8604 (0.7655, 0.9387)	0.8977 (0.8186, 0.9583)	0.8768 (0.7869, 0.9515)	0.8839 (0.8025, 0.9489)	0.8768 (0.7869, 0.9515)	0.8604 (0.7655, 0.9387)	0.8685 (0.7939, 0.9281)
LightGBM	Test	0.01337	0.9550 (0.9263, 0.9836)	0.8892 (0.8303, 0.9396)	0.7853 (0.6703, 0.8880)	0.8419 (0.7307, 0.9323)	0.9285 (0.8650, 0.9757)	0.9100 (0.8266, 0.9715)	0.8741 (0.7930, 0.9471)	0.9100 (0.8266, 0.9715)	0.8419 (0.7307, 0.9323)	0.8746 (0.7995, 0.9334)

## Sheet:  The single RF
The 22 features screened by the RF algorithms are as follows：Age, BMI, ALB, BUN, CRE, UA, A_G, WBC, LYM, NOM, LMR, PLR, RBC, HB, PLT, PT, PSA, GS, PNI, PSM, pT, pN
Model	Data_Type	AUC_SD	AUC	Accuracy	Kappa	Sensitivity	Specificity	PPV	NPV	Precision	Recall	F1
Random Forest	Test	0.0143977	0.9733 (0.9548, 0.9900)	0.9144 (0.8639, 0.9564)	0.8377 (0.7334, 0.9226)	0.9159 (0.8344, 0.9728)	0.9131 (0.8390, 0.9736)	0.8991 (0.8114, 0.9696)	0.9275 (0.8630, 0.9751)	0.8991 (0.8114, 0.9696)	0.9159 (0.8344, 0.9728)	0.9074 (0.8471, 0.9549)
Support Vector Machine	Test	0.0673392	0.9159 (0.8689, 0.9630)	0.8555 (0.7883, 0.9144)	0.7179 (0.5853, 0.8271)	0.8233 (0.7113, 0.9160)	0.8823 (0.8003, 0.9543)	0.8554 (0.7493, 0.9401)	0.8557 (0.7581, 0.9320)	0.8554 (0.7493, 0.9401)	0.8233 (0.7113, 0.9160)	0.8391 (0.7479, 0.9009)
Bayesian GLM	Test	0.074418	0.9162 (0.8653, 0.9671)	0.8555 (0.7967, 0.9144)	0.7162 (0.5868, 0.8323)	0.7863 (0.6631, 0.8874)	0.9131 (0.8407, 0.9736)	0.8858 (0.7900, 0.9662)	0.8351 (0.7400, 0.9165)	0.8858 (0.7900, 0.9662)	0.7863 (0.6631, 0.8874)	0.8331 (0.7478, 0.8991)
Naive Bayes	Test	0.0296305	0.9325 (0.8909, 0.9740)	0.8387 (0.7631, 0.9060)	0.6810 (0.5269, 0.8155)	0.7493 (0.6246, 0.8579)	0.9131 (0.8451, 0.9748)	0.8813 (0.7841, 0.9667)	0.8119 (0.7172, 0.8954)	0.8813 (0.7841, 0.9667)	0.7493 (0.6246, 0.8579)	0.8100 (0.7109, 0.8858)
K-Nearest Neighbors	Test	0.069289	0.8014 (0.7260, 0.8768)	0.6959 (0.6118, 0.7715)	0.4067 (0.2361, 0.5576)	0.7678 (0.6504, 0.8747)	0.6362 (0.5146, 0.7491)	0.6362 (0.5131, 0.7506)	0.7678 (0.6499, 0.8746)	0.6362 (0.5131, 0.7506)	0.7678 (0.6504, 0.8747)	0.6959 (0.5845, 0.7790)
Neural Network	Test	0.0986398	0.8960 (0.8387, 0.9533)	0.8639 (0.8051, 0.9146)	0.7361 (0.6106, 0.8392)	0.8604 (0.7592, 0.9365)	0.8669 (0.7831, 0.9408)	0.8445 (0.7492, 0.9344)	0.8806 (0.7965, 0.9465)	0.8445 (0.7492, 0.9344)	0.8604 (0.7592, 0.9365)	0.8524 (0.7743, 0.9146)
Flexible Discriminant Analysis	Test	0.0312063	0.9467 (0.9136, 0.9798)	0.8808 (0.8219, 0.9396)	0.7693 (0.6477, 0.8809)	0.8604 (0.7567, 0.9465)	0.8977 (0.8186, 0.9606)	0.8768 (0.7817, 0.9530)	0.8839 (0.7982, 0.9588)	0.8768 (0.7817, 0.9530)	0.8604 (0.7567, 0.9465)	0.8685 (0.7939, 0.9271)
Gradient Boosting Machine	Test	0.0191669	0.9595 (0.9331, 0.9859)	0.9060 (0.8555, 0.9480)	0.8205 (0.7065, 0.9059)	0.8974 (0.8100, 0.9572)	0.9131 (0.8393, 0.9741)	0.8974 (0.8114, 0.9692)	0.9131 (0.8425, 0.9622)	0.8974 (0.8114, 0.9692)	0.8974 (0.8100, 0.9572)	0.8974 (0.8311, 0.9473)
Classification and Regression Tree	Test	0.125114	0.7609 (0.6823, 0.8396)	0.6707 (0.5866, 0.7547)	0.3729 (0.2269, 0.5152)	0.8974 (0.8063, 0.9687)	0.4823 (0.3629, 0.5967)	0.5876 (0.4835, 0.6937)	0.8549 (0.7400, 0.9555)	0.5876 (0.4835, 0.6937)	0.8974 (0.8063, 0.9687)	0.7106 (0.6181, 0.7900)
Elastic Net	Test	0.0639889	0.9125 (0.8620, 0.9630)	0.8471 (0.7799, 0.9060)	0.6986 (0.5587, 0.8114)	0.7678 (0.6445, 0.8746)	0.9131 (0.8393, 0.9741)	0.8836 (0.7817, 0.9673)	0.8233 (0.7253, 0.9055)	0.8836 (0.7817, 0.9673)	0.7678 (0.6445, 0.8746)	0.8217 (0.7279, 0.8866)
Logistic Regression	Test	0.0701213	0.9142 (0.8630, 0.9655)	0.8471 (0.7799, 0.9060)	0.6986 (0.5663, 0.8177)	0.7678 (0.6445, 0.8737)	0.9131 (0.8407, 0.9736)	0.8836 (0.7899, 0.9662)	0.8233 (0.7274, 0.9036)	0.8836 (0.7899, 0.9662)	0.7678 (0.6445, 0.8737)	0.8217 (0.7367, 0.8900)
LASSO Regression	Test	0.0644217	0.9099 (0.8565, 0.9634)	0.8471 (0.7799, 0.9060)	0.6995 (0.5601, 0.8176)	0.7863 (0.6684, 0.8866)	0.8977 (0.8181, 0.9606)	0.8676 (0.7591, 0.9500)	0.8329 (0.7400, 0.9165)	0.8676 (0.7591, 0.9500)	0.7863 (0.6684, 0.8866)	0.8250 (0.7342, 0.8909)
Ridge Regression	Test	0.0723582	0.9225 (0.8768, 0.9681)	0.8471 (0.7799, 0.9060)	0.6986 (0.5602, 0.8159)	0.7678 (0.6445, 0.8737)	0.9131 (0.8448, 0.9739)	0.8836 (0.7824, 0.9668)	0.8233 (0.7268, 0.9043)	0.8836 (0.7824, 0.9668)	0.7678 (0.6445, 0.8737)	0.8217 (0.7307, 0.8883)
Linear Discriminant Analysis	Test	0.0805269	0.9325 (0.8924, 0.9725)	0.8555 (0.7883, 0.9144)	0.7153 (0.5798, 0.8239)	0.7678 (0.6445, 0.8737)	0.9285 (0.8650, 0.9757)	0.9030 (0.8135, 0.9700)	0.8256 (0.7302, 0.9055)	0.9030 (0.8135, 0.9700)	0.7678 (0.6445, 0.8737)	0.8300 (0.7400, 0.8957)
Quadratic Discriminant Analysis	Test	0.0398987	0.8946 (0.8335, 0.9556)	0.8051 (0.7379, 0.8726)	0.6251 (0.4912, 0.7571)	0.9159 (0.8378, 0.9728)	0.7131 (0.6011, 0.8176)	0.7253 (0.6130, 0.8287)	0.9116 (0.8331, 0.9721)	0.7253 (0.6130, 0.8287)	0.9159 (0.8378, 0.9728)	0.8097 (0.7268, 0.8823)
C5.0 Decision Tree	Test	0.0192317	0.9632 (0.9364, 0.9900)	0.9060 (0.8555, 0.9564)	0.8205 (0.7153, 0.9172)	0.8974 (0.8161, 0.9700)	0.9131 (0.8418, 0.9736)	0.8974 (0.8100, 0.9696)	0.9131 (0.8385, 0.9733)	0.8974 (0.8100, 0.9696)	0.8974 (0.8161, 0.9700)	0.8974 (0.8384, 0.9487)
Conditional Inference Tree	Test	0.0838852	0.8551 (0.7902, 0.9200)	0.7799 (0.7043, 0.8471)	0.5721 (0.4190, 0.7054)	0.8419 (0.7358, 0.9312)	0.7285 (0.6208, 0.8329)	0.7202 (0.6019, 0.8300)	0.8471 (0.7451, 0.9312)	0.7202 (0.6019, 0.8300)	0.8419 (0.7358, 0.9312)	0.7763 (0.6847, 0.8536)
Partial Least Squares DA	Test	0.0937427	0.9273 (0.8848, 0.9699)	0.8724 (0.8051, 0.9228)	0.7519 (0.6125, 0.8555)	0.8419 (0.7342, 0.9198)	0.8977 (0.8154, 0.9597)	0.8746 (0.7712, 0.9500)	0.8706 (0.7869, 0.9367)	0.8746 (0.7712, 0.9500)	0.8419 (0.7342, 0.9198)	0.8579 (0.7757, 0.9191)
Bagging Decision Trees	Test	0.0319604	0.9547 (0.9234, 0.9860)	0.8976 (0.8387, 0.9396)	0.8032 (0.6856, 0.8891)	0.8789 (0.7831, 0.9516)	0.9131 (0.8331, 0.9741)	0.8957 (0.8013, 0.9678)	0.8991 (0.8258, 0.9597)	0.8957 (0.8013, 0.9678)	0.8789 (0.7831, 0.9516)	0.8872 (0.8188, 0.9405)
XGBoost	Test	0.0203335	0.9675 (0.9472, 0.9878)	0.9060 (0.8471, 0.9480)	0.8200 (0.7044, 0.9059)	0.8789 (0.7831, 0.9543)	0.9285 (0.8650, 0.9753)	0.9131 (0.8300, 0.9715)	0.9004 (0.8210, 0.9610)	0.9131 (0.8300, 0.9715)	0.8789 (0.7831, 0.9543)	0.8957 (0.8281, 0.9475)
Gaussian Process	Test	0.060526	0.9481 (0.9160, 0.9802)	0.8471 (0.7799, 0.9060)	0.7014 (0.5637, 0.8205)	0.8233 (0.7155, 0.9116)	0.8669 (0.7779, 0.9424)	0.8391 (0.7307, 0.9312)	0.8536 (0.7627, 0.9275)	0.8391 (0.7307, 0.9312)	0.8233 (0.7155, 0.9116)	0.8311 (0.7455, 0.8991)
Sparse Linear Discriminant Analysis	Test	0.122087	0.8222 (0.7468, 0.8976)	0.5362 (0.4522, 0.6287)	0	0	0.9900 (0.9900, 0.9900)	0	0.5362 (0.4522, 0.6287)	0	0	0
AdaBoost	Test	0.0115351	0.9686 (0.9489, 0.9883)	0.9060 (0.8555, 0.9480)	0.8205 (0.7064, 0.9059)	0.8974 (0.8161, 0.9708)	0.9131 (0.8393, 0.9741)	0.8974 (0.8122, 0.9687)	0.9131 (0.8400, 0.9741)	0.8974 (0.8122, 0.9687)	0.8974 (0.8161, 0.9708)	0.8974 (0.8368, 0.9480)
Deep Neural Network	Test	0.0552738	0.9282 (0.8888, 0.9676)	0.8135 (0.7379, 0.8808)	0.6312 (0.4840, 0.7569)	0.7493 (0.6190, 0.8596)	0.8669 (0.7768, 0.9392)	0.8267 (0.7221, 0.9203)	0.8043 (0.7083, 0.8928)	0.8267 (0.7221, 0.9203)	0.7493 (0.6190, 0.8596)	0.7861 (0.6899, 0.8573)
LightGBM	Test	0.01528	0.9589 (0.9326, 0.9853)	0.9144 (0.8639, 0.9564)	0.8367 (0.7341, 0.9222)	0.8789 (0.7900, 0.9523)	0.9438 (0.8883, 0.9900)	0.9312 (0.8579, 0.9900)	0.9018 (0.8282, 0.9614)	0.9312 (0.8579, 0.9900)	0.8789 (0.7900, 0.9523)	0.9043 (0.8385, 0.9530)

## Sheet:  The single RFE
The 19 features screened by the RFE algorithms are as follows： pT, CRE, HB, PSA, PNI, pN, ALB, PSM, SVI, PLT, RBC, GS, BUN, PT, WBC, LYM, A_G, Age, PLR
Model	Data_Type	AUC_SD	AUC	Accuracy	Kappa	Sensitivity	Specificity	PPV	NPV	Precision	Recall	F1
Random Forest	Test	0.014936	0.9738 (0.9557, 0.9900)	0.9312 (0.8808, 0.9648)	0.8708 (0.7728, 0.9396)	0.8974 (0.8122, 0.9678)	0.9592 (0.9119, 0.9900)	0.9508 (0.8899, 0.9900)	0.9165 (0.8471, 0.9728)	0.9508 (0.8899, 0.9900)	0.8974 (0.8122, 0.9678)	0.9233 (0.8680, 0.9644)
Support Vector Machine	Test	0.0688817	0.9191 (0.8727, 0.9654)	0.8724 (0.8051, 0.9228)	0.7519 (0.6171, 0.8544)	0.8419 (0.7319, 0.9323)	0.8977 (0.8181, 0.9597)	0.8746 (0.7816, 0.9537)	0.8706 (0.7830, 0.9416)	0.8746 (0.7816, 0.9537)	0.8419 (0.7319, 0.9323)	0.8579 (0.7789, 0.9163)
Bayesian GLM	Test	0.0669323	0.9216 (0.8723, 0.9710)	0.8808 (0.8219, 0.9312)	0.7679 (0.6400, 0.8716)	0.8233 (0.7099, 0.9186)	0.9285 (0.8650, 0.9774)	0.9084 (0.8263, 0.9722)	0.8614 (0.7718, 0.9374)	0.9084 (0.8263, 0.9722)	0.8233 (0.7099, 0.9186)	0.8638 (0.7812, 0.9246)
Naive Bayes	Test	0.0340605	0.9424 (0.9071, 0.9777)	0.8639 (0.8049, 0.9228)	0.7329 (0.6039, 0.8510)	0.7863 (0.6635, 0.8920)	0.9285 (0.8669, 0.9757)	0.9049 (0.8150, 0.9711)	0.8372 (0.7431, 0.9196)	0.9049 (0.8150, 0.9711)	0.7863 (0.6635, 0.8920)	0.8415 (0.7574, 0.9084)
K-Nearest Neighbors	Test	0.0893534	0.8286 (0.7545, 0.9027)	0.7967 (0.7211, 0.8639)	0.6055 (0.4641, 0.7388)	0.8604 (0.7700, 0.9465)	0.7438 (0.6391, 0.8449)	0.7360 (0.6263, 0.8385)	0.8650 (0.7733, 0.9515)	0.7360 (0.6263, 0.8385)	0.8604 (0.7700, 0.9465)	0.7934 (0.7091, 0.8714)
Neural Network	Test	0.0638141	0.8598 (0.7952, 0.9244)	0.7967 (0.7211, 0.8555)	0.6007 (0.4469, 0.7211)	0.7863 (0.6639, 0.8880)	0.8054 (0.7083, 0.8916)	0.7718 (0.6567, 0.8700)	0.8181 (0.7188, 0.9094)	0.7718 (0.6567, 0.8700)	0.7863 (0.6639, 0.8880)	0.7790 (0.6831, 0.8493)
Flexible Discriminant Analysis	Test	0.0308318	0.9344 (0.8924, 0.9765)	0.8976 (0.8387, 0.9480)	0.8027 (0.6840, 0.9045)	0.8604 (0.7567, 0.9465)	0.9285 (0.8630, 0.9757)	0.9116 (0.8264, 0.9718)	0.8871 (0.8036, 0.9602)	0.9116 (0.8264, 0.9718)	0.8604 (0.7567, 0.9465)	0.8852 (0.8169, 0.9431)
Gradient Boosting Machine	Test	0.0201509	0.9510 (0.9172, 0.9847)	0.9144 (0.8639, 0.9564)	0.8372 (0.7354, 0.9227)	0.8974 (0.8100, 0.9572)	0.9285 (0.8632, 0.9759)	0.9145 (0.8320, 0.9731)	0.9142 (0.8451, 0.9633)	0.9145 (0.8320, 0.9731)	0.8974 (0.8100, 0.9572)	0.9059 (0.8444, 0.9549)
Classification and Regression Tree	Test	0.124342	0.7609 (0.6823, 0.8396)	0.6707 (0.5866, 0.7547)	0.3729 (0.2269, 0.5152)	0.8974 (0.8063, 0.9687)	0.4823 (0.3629, 0.5967)	0.5876 (0.4835, 0.6937)	0.8549 (0.7400, 0.9555)	0.5876 (0.4835, 0.6937)	0.8974 (0.8063, 0.9687)	0.7106 (0.6181, 0.7900)
Elastic Net	Test	0.0606554	0.9270 (0.8818, 0.9722)	0.8808 (0.8219, 0.9312)	0.7686 (0.6454, 0.8707)	0.8419 (0.7354, 0.9323)	0.9131 (0.8393, 0.9741)	0.8920 (0.7977, 0.9696)	0.8724 (0.7869, 0.9431)	0.8920 (0.7977, 0.9696)	0.8419 (0.7354, 0.9323)	0.8662 (0.7900, 0.9234)
Logistic Regression	Test	0.0717963	0.9196 (0.8689, 0.9703)	0.8808 (0.8219, 0.9312)	0.7679 (0.6430, 0.8716)	0.8233 (0.7099, 0.9186)	0.9285 (0.8650, 0.9753)	0.9084 (0.8264, 0.9708)	0.8614 (0.7726, 0.9374)	0.9084 (0.8264, 0.9708)	0.8233 (0.7099, 0.9186)	0.8638 (0.7859, 0.9245)
LASSO Regression	Test	0.0618828	0.9176 (0.8666, 0.9687)	0.8724 (0.8133, 0.9228)	0.7512 (0.6164, 0.8555)	0.8233 (0.7099, 0.9186)	0.9131 (0.8385, 0.9744)	0.8900 (0.7943, 0.9678)	0.8596 (0.7694, 0.9367)	0.8900 (0.7943, 0.9678)	0.8233 (0.7099, 0.9186)	0.8554 (0.7726, 0.9173)
Ridge Regression	Test	0.0647644	0.9336 (0.8931, 0.9741)	0.8724 (0.8051, 0.9312)	0.7512 (0.6180, 0.8609)	0.8233 (0.7122, 0.9234)	0.9131 (0.8393, 0.9741)	0.8900 (0.7938, 0.9692)	0.8596 (0.7678, 0.9374)	0.8900 (0.7938, 0.9692)	0.8233 (0.7122, 0.9234)	0.8554 (0.7748, 0.9207)
Linear Discriminant Analysis	Test	0.0710915	0.9310 (0.8879, 0.9741)	0.8724 (0.8133, 0.9228)	0.7512 (0.6199, 0.8555)	0.8233 (0.7099, 0.9186)	0.9131 (0.8393, 0.9741)	0.8900 (0.7900, 0.9692)	0.8596 (0.7694, 0.9320)	0.8900 (0.7900, 0.9692)	0.8233 (0.7099, 0.9186)	0.8554 (0.7700, 0.9186)
Quadratic Discriminant Analysis	Test	0.0328789	0.8931 (0.8342, 0.9521)	0.8051 (0.7295, 0.8724)	0.6228 (0.4771, 0.7548)	0.8789 (0.7863, 0.9543)	0.7438 (0.6415, 0.8446)	0.7400 (0.6216, 0.8451)	0.8809 (0.7932, 0.9567)	0.7400 (0.6216, 0.8451)	0.8789 (0.7863, 0.9543)	0.8036 (0.7152, 0.8741)
C5.0 Decision Tree	Test	0.0191629	0.9555 (0.9270, 0.9841)	0.8892 (0.8385, 0.9396)	0.7859 (0.6707, 0.8871)	0.8604 (0.7659, 0.9465)	0.9131 (0.8393, 0.9741)	0.8938 (0.8048, 0.9683)	0.8855 (0.8069, 0.9583)	0.8938 (0.8048, 0.9683)	0.8604 (0.7659, 0.9465)	0.8768 (0.8063, 0.9340)
Conditional Inference Tree	Test	0.0982437	0.8730 (0.8122, 0.9339)	0.7967 (0.7209, 0.8724)	0.6091 (0.4539, 0.7490)	0.9159 (0.8330, 0.9728)	0.6977 (0.5899, 0.8095)	0.7146 (0.5987, 0.8186)	0.9100 (0.8202, 0.9708)	0.7146 (0.5987, 0.8186)	0.9159 (0.8330, 0.9728)	0.8030 (0.7127, 0.8755)
Partial Least Squares DA	Test	0.0837717	0.9436 (0.9059, 0.9812)	0.8639 (0.8051, 0.9228)	0.7345 (0.6069, 0.8417)	0.8233 (0.7155, 0.9116)	0.8977 (0.8201, 0.9618)	0.8724 (0.7700, 0.9555)	0.8576 (0.7712, 0.9294)	0.8724 (0.7700, 0.9555)	0.8233 (0.7155, 0.9116)	0.8471 (0.7627, 0.9116)
Bagging Decision Trees	Test	0.0427118	0.9581 (0.9308, 0.9853)	0.8808 (0.8219, 0.9312)	0.7693 (0.6499, 0.8714)	0.8604 (0.7626, 0.9408)	0.8977 (0.8233, 0.9601)	0.8768 (0.7862, 0.9523)	0.8839 (0.8033, 0.9483)	0.8768 (0.7862, 0.9523)	0.8604 (0.7626, 0.9408)	0.8685 (0.7952, 0.9265)
XGBoost	Test	0.0176445	0.9595 (0.9330, 0.9860)	0.8892 (0.8303, 0.9396)	0.7853 (0.6695, 0.8871)	0.8419 (0.7447, 0.9312)	0.9285 (0.8650, 0.9753)	0.9100 (0.8233, 0.9708)	0.8741 (0.7959, 0.9445)	0.9100 (0.8233, 0.9708)	0.8419 (0.7447, 0.9312)	0.8746 (0.8040, 0.9312)
Gaussian Process	Test	0.0595756	0.9493 (0.9187, 0.9798)	0.8555 (0.7883, 0.9144)	0.7179 (0.5793, 0.8365)	0.8233 (0.7122, 0.9234)	0.8823 (0.7970, 0.9555)	0.8554 (0.7536, 0.9400)	0.8557 (0.7619, 0.9360)	0.8554 (0.7536, 0.9400)	0.8233 (0.7122, 0.9234)	0.8391 (0.7563, 0.9047)
Sparse Linear Discriminant Analysis	Test	0.106377	0.8971 (0.8406, 0.9536)	0.5446 (0.4606, 0.6371)	0.0102 (-0.0100, 0.0578)	0.0085 (-0.0100, 0.0500)	0.9900 (0.9900, 0.9900)	0.9900 (0.9900, 0.9900)	0.5408 (0.4561, 0.6311)	0.9900 (0.9900, 0.9900)	0.0085 (-0.0100, 0.0500)	0.0264 (0.0208, 0.1112)
AdaBoost	Test	0.0133501	0.9638 (0.9420, 0.9855)	0.8976 (0.8387, 0.9398)	0.8032 (0.6781, 0.8895)	0.8789 (0.7863, 0.9537)	0.9131 (0.8385, 0.9739)	0.8957 (0.8082, 0.9696)	0.8991 (0.8233, 0.9610)	0.8957 (0.8082, 0.9696)	0.8789 (0.7863, 0.9537)	0.8872 (0.8157, 0.9400)
Deep Neural Network	Test	0.046663	0.9453 (0.9147, 0.9758)	0.8555 (0.7883, 0.9060)	0.7213 (0.5871, 0.8220)	0.8974 (0.8126, 0.9687)	0.8208 (0.7244, 0.9055)	0.8067 (0.7074, 0.8957)	0.9053 (0.8293, 0.9715)	0.8067 (0.7074, 0.8957)	0.8974 (0.8126, 0.9687)	0.8496 (0.7750, 0.9080)
LightGBM	Test	0.01563	0.9513 (0.9201, 0.9824)	0.8892 (0.8303, 0.9396)	0.7859 (0.6655, 0.8867)	0.8604 (0.7608, 0.9383)	0.9131 (0.8407, 0.9741)	0.8938 (0.8003, 0.9696)	0.8855 (0.8066, 0.9489)	0.8938 (0.8003, 0.9696)	0.8604 (0.7608, 0.9383)	0.8768 (0.8040, 0.9334)
